# Supplementary material for: Fine-Tuned Large Language Models for High-Accuracy Prediction of Band Gap and Stability in Transition Metal Sulfides
Source: Materials (Basel). 2025 Aug 13;18(16):3793. doi: 10.3390/ma18163793 (PMC12387436; doi:10.3390/ma18163793)
Supplement: Supplementary file 1 [file materials-18-03793-s001.zip]

Archive with 1 entries (1 files):
- materials-3758480-supplementary.pdf
